# Supplementary material for: Synthesis and migrastatic activity of cytochalasin analogues lacking a macrocyclic moiety
Source: RSC Med Chem. 2023 Nov 28;15(1):322–43. doi: 10.1039/d3md00535f (PMC10809383; doi:10.1039/d3md00535f)
Supplement: MD-015-D3MD00535F-s002 [file MD-015-D3MD00535F-s002.zip]

Archive with 8 entries (8 files):
- Videos/cytD_10uM_1.avi
- Videos/cmpd24_10uM.avi
- Videos/cmpd24_10uM_control.avi
- Videos/cytB_10uM_control.avi
- Videos/cytB_10uM_1.avi
- Videos/cytD_10uM_control.avi
- Videos/cmpd24_50uM_control.avi
- Videos/cmpd24_50uM.avi
